# Supplementary material for: Risk Factors for Acute Kidney Injury after Congenital Cardiac Surgery in Infants and Children: A Retrospective Observational Study
Source: PLoS One. 2016 Nov 10;11(11):e0166328. doi: 10.1371/journal.pone.0166328 (PMC5104485; doi:10.1371/journal.pone.0166328)
Supplement: S1 File — (XLSX) [file pone.0166328.s002.xlsx]

## Sheet: heart AKI
CaseNum	LogisticRegression	neonate_with_infant	Weight_Leethan_6kg	Height_lessthan60	PulHTN_categ	preopDigoxin	TVPorTAPorAVVP	OpTime_greaterthan_420min	CPB	CPBtime_greaterthan_120min	Intraop_EBL_perKg_greaterthan50	RBCTf_Total_ml_perKg_interval	FFPTf_total_ml_perKg_interval	HbpreopLessthan11.0	Hb_change_POD1_interval_3	AlbPreop_LessThan_4.0	CRPpod2_greaterThan_5.0	VAR00002	Gender	Age	Age_Month	Weight	OpTime_Hr	RBCTf_Total_ml_perKg_GreaterThan60	RBCTf_Total_ml_perKg	AKI	Total_fluid_input_A	Total_fluid_input_B	Total_fluid_input_C	total_fluid_input	total_fluid_input_kg_hr	neonate	AgeGroup	AgeGroup2	Dx	OpNameOpRecord	Height	initialFiO2	FinalFiO2	initialSpO2	finalSpO2	PreopTRgrade	morethanMildTR	morethanModerateTR	PreopLasix	Preophepatomegaly	PreopCardiacCT	PulHTN_moderate_to_severe	PulHTN
1		0	0	0	0	1	1	0	1	0	0	1	1	0	1	0	1		1	18세	216	56	4.31667	0	0	0	3626	4109.47	7252	3600	14.8924	0	3	1			176	0.97	0.44	100	100	minimal	0	0	0	0	0	0	no
2		1	0	0	0	0	0	0	0		0	1	1	0	1	0	0		2	10개월	10	10.2	1.36667	0	0	0	209.1	236.98	418.2	200	14.3472	0	2	2			78.8	0.99	0.47	100	100	minimal	0	0	0	0	1	0	no
3		1	0	0	0	0	1	0	1	0	0	1	1	1	2	0	1		2	7개월	7	8.9	4.06667	0	0	0	542.9	615.287	1085.8	540	14.9199	0	2	2			69	0.83	0.76	100	100	minimal	0	0	0	0	0	0	no
4		1	1	1	0	0	1	0	1	0	0	3	2	0	2	0	1		2	1개월22일	2	4.4	5.3	0	56.8182	1	349.8	396.44	699.6	400	17.1527	1	2	2			57	0.97	0.93	99	100	moderate	1	1	0	0	0	0	no
5		1	1	1	0	0	0	0	1	0	0	5	3	0	1	1	0		1	1일	1	2.7	3.35	1	92.5926	0	135.675	153.765	271.35	270	29.8507	1	1	2			49	0.33	0.86	85	72		0	0	0	0	0	0	no
6		1	1	1	0	1	1	0	1	1	0	5	3	1	2	1	1		2	28일	1	3.3	5.48333	1	151.515	1	271.425	307.615	542.85	520	28.7372	1	1	2			52	0.97	0.21	100	100	mild	1	0	1	0	0	0	no
7		0	0	0	0	0	0	0	1	0	0	2	2	0	1	0	1		2	3세1개월	37	13	4.61667	0	38.4615	1	900.25	1020.28	1800.5	900	14.9958	0	3	1			93.7	0.97	0.66	100	100		0	0	0	0	1	0	no
8		1	1	1	0	0	0	0	1	0	0	5	1	0	2	0	1		2	3개월	3	5.9	3.9	1	84.7458	1	345.15	391.17	690.3	620	26.9448	0	2	2			59	0.97	0.61	100	100	moderate	1	1	0	0	0	0	no
9		1	1	1	0	0	1	0	1	0	0	4	1	1	3	1	1		1	2개월	2	3.34	3.75	1	74.8503	1	187.875	212.925	375.75	210	16.7665	0	2	2			46	0.9	0.93	100	94	mild	1	0	1	0	1	0	no
10		1	1	0	0	1	1	0	1	0	0	5	2	0	3	1	1		2	5개월	5	5.9	4.56667	1	84.7458	1	404.15	458.037	808.3	780	28.9496	0	2	2			64	0.54	0.77	84	99	moderate	1	1	1	1	1	0	no
11		0	0	0	0		0	0	1	0	0	1	1	0	1	0	0		1	15세	180	57.8	5.61667	0	12.9758	0	4869.65	5518.94	9739.3	4800	14.7855	0	3	1			170.7	0.97	0.44	100	100		0	0	0	0	0	0	no
12		0	0	0	0	0	0	0	1	0	0	1	2	0	1	0	1		2	32개월	32	13	5.78333	0	19.2308	0	1127.75	1278.12	2255.5	1100	14.6309	0	3	1			90.4	0.97	0.79	90	93		0	0	0	1	1	0	no
13		1	0	0	0	0	1	0	1	0	0	4	1	0	3	0	0		1	2개월	2	6.54	3.9	1	76.4526	1	382.59	433.602	765.18	430	16.8588	0	2	2			63	0.97	0.5	100	100		0	0	0	0	0	0	no
14		1	1	1	0	0	0	0	0		0	5	1	0	1	0	0		1	1일	1	3.09	3.35	1	99.3151	0	155.272	175.976	310.545	310	29.9474	1	1	2			49	0.35	0.65	80	73		0	0	1	0	0	0	no
15		1	1	1	0	0	0	0	1	0	0	4	2	0	1	1	0		1	1일	1	3.54	3.81667	1	70.6215	1	202.665	229.687	405.33	240	17.7633	1	1	2			50.5	0.47	0.92	100	98	mild	1	0	0	0	1	0	no
16		0	0	0	0	0	1	1	1	1	0	1	1	0	1	0	0		1	18세	216	65.9	7.03333	0	7.58725	0	6952.45	7879.44	13904.9	6900	14.8868	0	3	1			160.8	0.36	0.44	89	100		0	0	0	0	1	0	no
17		1	0	0	0	0	1	0	1	0	0	2	1	0	2	0	0		2	10개월	10	8.7	4	0	33.3333	0	522	591.6	1044	520	14.9425	0	2	2			70.5	0.8	0.58	100	100	mild to moderate	1	0	0	0	0	0	no
18		1	1	1	0	0	0	1	1	1	0	5	3	0	1	0	1		1	6개월	6	5	7.55	1	100	1	566.25	641.75	1132.5	1100	29.1391	0	2	2			56.57	0.7	0.48	100	100		0	0	0	0	0	0	no
19		1	0	0	0	0	1	0	1	1	0	4	3	1	2	0	1		1	2개월	2	6.6	5.71667	1	75.7576	0	565.95	641.41	1131.9	1130	29.9496	0	2	2			66	0.97	0.9	78	79		0	0	1	0	0	0	no
20		0	0	0	0	0	0	1	1	1	0	3	1	0	1	0	0		2	11세	132	58.5	9.68333	0	47.0085	0	8497.12	9630.08	16994.2	9630.08	17	0	3	1			146.9	0.97	0.92	97	100	mild	1	0	0	0	1	0	no
21		1	1	1	0	0	1	0	1	0	0	5	2	0	1	0	1		2	2개월	2	4.6	3.63333	1	108.696	1	250.7	284.127	501.4	480	28.7196	0	2	2			55	0.97	0.98	85	100	moderate	1	1	0	0	0	0	no
22		1	1	1	0	0	0	0	1	0	0	5	3	0	1	1	0		1	1일	1	2.94	4.03333	1	85.034	1	177.87	201.586	355.74	340	28.6726	1	1	2			52	1	0.58	100	99	minimal	0	0	1	0	0	0	no
23		0	0	0	0	0	1	1	1	1	0	3	1	0	1	0	0		1	8세	96	29.8	8.2	0	41.9463	0	3665.4	4154.12	7330.8	4100	16.7785	0	3	1			126.5	0.97	0.49	99	100	moderate	1	1	0	1	1	0	no
24		0	0	0	0	0	0	0	1	0	0	2	1	0	1	0	0		2	19개월	19	10.3	4.11667	0	24.2718	1	636.025	720.828	1272.05	630	14.8579	0	3	1			86	0.97	0.57	100	100		0	0	0	0	0	0	no
25		1	1	1	0	0	0	0	1	1	1	5	3	0	1	1	1		1	28일	1	2.93	5.66667	1	170.648	1	249.05	282.257	498.1	490	29.5121	1	1	2			53	0.31	0.89	99	92		0	0	1	0	0	0	no
26		1	1	1	0	0	0	0	1	1	0	5	3	0	2	1	1		1	1일	1	2.82	4.66667	1	88.6525	1	197.4	223.72	394.8	380	28.8754	1	1	2			48.5	1	0.8	100	91	minimal	0	0	0	0	0	0	no
27		0	0	0	1	0	0	0	1	1	0	3	2	1	2	0	1		1	16개월	16	9.7	6.93333	0	51.5464	1	1008.8	1143.31	2017.6	1010	15.0178	0	3	1			79	0.98	0.47	99	100	mild	1	0	0	0	1	0	mild to moderate
28		1	0	0	0	0	1	0	1	0	0	2	1	0	1	0	1		1	6개월	6	7.1	4.36667	0	35.2113	1	465.05	527.057	930.1	460	14.8371	0	2	2			67	1	0.58	97	100	mild	1	0	0	1	0	0	no
29		0	0	0	1	0	0	0	1	1	0	3	1	0	2	0	1		1	35개월	35	12.9	6.9	0	42.6357	1	1335.15	1513.17	2670.3	1330	14.9421	0	3	1			86	0.46	0.47	100	100	minimal	0	0	0	1	1	1	moderate
30		1	1	1	0	0	0	1	1	1	1	5	3	0	1	1	0		2	11일	1	2.32	7.2	1	137.931	0	250.56	283.968	501.12	500	29.933	1	1	2			50	0.8	0.47	97	96	mild	1	0	1	0	0	0	no
31		1	0	0	0	0	0	0	1	1	0	3	2	0	1	0	1		2	8개월	8	8.44	6.5	0	59.2417	1	822.9	932.62	1645.8	930	16.9522	0	2	2			64	0.25	0.93	87	96	minimal	0	0	0	0	0	0	no
32		1	1	1	0	0	0	0	1	0	1	5	1	0	2	0	0		2	1일	1	2.92	3.35	1	99.3151	0	146.73	166.294	293.46	290	29.6463	1	1	2			48	0.92	0.7	82	82	minimal	0	0	0	0	1	0	no
33		0	0	0	0	0	0	0	1	0	0	2	1	0	1	0	0		1	4세	48	19.4	5.23333	0	29.3814	0	1522.9	1725.95	3045.8	1500	14.7744	0	3	1			104.9	0.23	0.47	100	100	no	0	0	0	0	0	0	no
34		1	0	0	0	0	0	0	1	0	0	2	1	0	1	0	1		1	6개월	6	9.38	3.9	0	28.7846	0	548.73	621.894	1097.46	540	14.7614	0	2	2			69	1	0.44	87	85	no	0	0	0	0	0	0	no
35		0	0	0	0	0	0	1	1	1	1	4	1	0	2	0	0		2	10세	120	24.1	8.58333	1	62.2407	1	3102.88	3516.59	6205.75	3520	17.0165	0	3	1			137.1	1	0.75	100	100	minimal	0	0	0	0	1	0	no
36		1	0	0	0	0	0	0	1	0	0	3	1	0	1	0	1		1	3개월	3	6.11	3.7	0	44.1899	0	339.105	384.319	678.21	380	16.809	0	2	2			63	0.89	0.48	100	100	minimal	0	0	0	1	1	0	no
37		1	1	1	0	0	0	0	1	0	0	4	2	0	3	0	1		2	1개월	1	4.13	3.8	1	65.3753	1	235.41	266.798	470.82	260	16.5668	1	1	2			56	0.49	0.48	100	98	trivial	0	0	0	0	0	0	no
38		1	0	0	0	0	0	0	1	0	0	3	1	0	2	0	0		1	5개월	5	11	5.26667	0	50	0	869	984.867	1738	980	16.916	0	2	2			71.5	0.41	0.71	76	79		0	0	0	0	0	0	no
39		1	1	1	0	0	0	0	1	0	0	3	1	1	2	1	1		1	1개월	1	5.09	3.88333	0	51.0806	1	296.492	336.025	592.985	290	14.6715	1	1	2			55	0.94	0.48	100	99	minimal	0	0	1	0	0	0	no
40		0	0	0	0	0	1	0	1	0	0	1	1	0	1	0	0		1	14세	168	46.75	5.65	0	10.7166	0	3962.06	4490.34	7924.13	3900	14.765	0	3	1			166.6	0.75	0.98	100	100	minimal	0	0	0	0	0	0	no
41		1	0	0	0	0	0	1	1	1	1	5	3	0	3	0	1		2	5개월	5	6.66	10.4	1	169.67	1	1038.96	1177.49	2077.92	2020	29.1638	0	2	2			66	1	0.98	89	91	minimal	0	0	0	0	1	0	no
42		1	0	0	0	0	0	0	1	0	0	3	1	0	2	0	1		1	3개월	3	6.62	3.65	0	45.3172	0	362.445	410.771	724.89	410	16.9681	0	2	2			61	0.48	0.58	100	100	trivial	0	0	0	0	0	0	no
43		0	0	0	0	0	0	0	1	0	0	2	1	0	1	0	0		2	14개월	14	9.1	4.75	0	29.1209	0	648.375	734.825	1296.75	640	14.8062	0	3	1			79.6	1	0.66	99	100	mild	1	0	0	0	0	0	no
44		1	0	0	0	0	1	0	1	0	0	3	2	0	2	0	0		2	6개월	6	6.18	3.95	0	46.9256	1	366.165	414.987	732.33	360	14.7474	0	2	2			67	0.85	0.48	100	100	mild	1	0	1	0	0	0	no
45		1	0	0	0	0	1	1	1	1	0	5	3	0	2	0	1		1	6개월	6	7.4	8.71667	1	112.162	1	967.55	1096.56	1935.1	1830	28.3706	0	2	2			68	1	0.48	57	83		0	0	0	0	1	0	no
46		0	0	0	0	0	1	0	1	0	0	2	1	0	2	0	0		2	19개월	19	12.2	4.5	0	20.4918	0	823.5	933.3	1647	800	14.5719	0	3	1			89	0.48	0.57	100	100	Minimal	0	0	0	0	0	0	no
47		1	0	0	0	0	0	0	1	0	0	2	1	1	3	0	0		1	3개월	3	7.2	3.48333	0	34.7222	0	376.2	426.36	752.4	370	14.7528	0	2	2			73	0.48	0.62	100	99	minimal	0	0	0	0	0	0	no
48		1	1	1	0	0	1	0	1	0	1	3	1	0	1	0	1		2	27일	1	4.24	4.05	0	58.9623	1	257.58	291.924	515.16	290	16.888	1	1	2			53.2	0.47	0.9	100	100	mild	1	0	0	0	0	0	no
49		1	1	1	0	0	0	0	0		0	4	1	1	2	1	0		1	14일	1	3.41	1.01667	1	74.8503	0	52.0025	58.9362	104.005	100	28.8448	1	1	2			54	0.8	0.6	100	100		0	0	0	0	1	0	no
50		0	0	0	0	0	1	0	1	1	0	3	3	0	1	0	0		2	35개월	35	9.7	6.81667	0	52.3711	0	991.825	1124.07	1983.65	1120	16.9385	0	3	1			85.8	0.98	0.94	100	100	mild	1	0	0	0	1	0	no
51		1	0	0	0	0	1	1	1	1	0	5	3	0	2	1	1		1	6개월	6	9.2	7.6	1	92.3913	1	1048.8	1188.64	2097.6	1980	28.3181	0	2	2			68	0.89	0.9	61	93		0	0	1	0	1	0	no
52		1	1	1	1	0	0	0	0		1	4	1	1	2	0	0		2	1개월	1	2.61	4.7	1	76.6284	0	184.005	208.539	368.01	365	29.7546	1	1	2			48.5	0.6	0.5	99	94		0	0	1	0	0	1	severe
53		1	0	0	0	0	0	0	1	0	0	2	1	0	1	0	1		1	6개월	6	9.135	2.65	0	27.3673	1	363.116	411.532	726.232	350	14.4582	0	2	2			67.5	0.98	0.48	100	100		0	0	0	0	0	0	no
54		1	1	1	0	0	0	0	1	1	1	4	2	1	3	1	1		2	2개월	2	4.45	3.98333	1	60.6742	1	265.887	301.339	531.775	310	17.4886	0	2	2			55.4	0.94	0.47	100	99	mild	1	0	0	0	0	0	no
55		0	0	0	0	0	1	0	1	0	0	2	1	0	1	0	0		1	28개월	28	12	3.73333	0	24.1667	0	672	761.6	1344	670	14.9554	0	3	1			99.6	0.42	0.43	100	100	mild to moderate	1	0	0	0	0	0	no
56		1	0	0		0	1	0	1	0	0	3	2	0	1	0	1		1	5개월	5	6.2	3.75	0	40.3226	0	348.75	395.25	697.5	390	16.7742	0	2	2			64	0.98	0.9	100	100	moderate to severe	1	1	0	0	0
57		1	0	0	0	0	0	0	1	1	1	2	1	0	1	0	0		2	6개월	6	7.16	4.93333	0	34.9162	1	529.84	600.485	1059.68	510	14.4383	0	2	2			63	0.98	0.48	100	100		0	0	0	0	0	0	no
58		1	1	0	0	0	1	0	1	0	1	5	2	1	3	1	1		1	2개월	2	4.78	3.88333	1	104.603	1	278.435	315.56	556.87	550	29.6299	0	2	2			63	0.85	0.46	100	97	mild	1	0	0	0	1	0	no
59		1	1	1	0	0	1	0	1	0	1	5	2	0	1	0	1		2	3개월	3	5.715	4.15	1	92.7384	0	355.759	403.193	711.518	710	29.936	0	2	2			58.5	0.48	0.48	95	100	mild to moderate	1	0	0	0	0	0	no
60		1	0	0	0	0	0	0	0		0	1	1	0	1	0	0		1	12개월	12	10.38	2.88333	0	0	0	448.935	508.793	897.87	450	15.0356	0	2	1			76	0.9	0.5	100	100	minimal	0	0	0	0	0	0	no
61		1	1	1	0	0	0	0	1	0	0	4	1	0	1	1	0		2	11일	1	3.71	2.91667	1	67.3854	0	162.312	183.954	324.625	320	29.5726	1	1	2			54	0.49	0.78	100	100	mild	1	0	1	1	0	0	no
62		1	1	1	0	0	1	0	1	0	0	4	2	0	3	1	1		2	2개월	2	3.785	3.7	1	66.0502	1	210.068	238.077	420.135	230	16.4233	0	2	2			54	0.48	0.94	97	99	mild	1	0	1	0	0	0	no
63		1	1	1	1	1	1	0	1	0	0	3	2	0	2	1	1		1	25일	1	4.77	4.08333	0	52.4109	0	292.162	331.117	584.325	330	16.9426	1	1	2			55.5	0.89	0.76	100	97		0	0	1	0	0	0	yes(grade 확인불가)
64		0	0	0	0	0	0	0	1	0	0	1	1	0	1	0	0		2	25개월	25	12.6	3.55	0	19.8413	0	670.95	760.41	1341.9	670	14.9788	0	3	1			90	0.89	0.48	100	100	minimal	0	0	0	0	0	0	no
65		1	1	1	0	0	0	0	1	0	0	5	1	0	1	1	1		1	1개월	1	3.5	3.88333	1	84.2857	0	203.875	231.058	407.75	140	10.3004	1	1	2			48	0.82	0.77	92	71		0	0	0	0	0	0	no
66		1	0	0	0	0	1	1	1	1	0	2	2	0	1	0	1		1	10개월	10	9.3	8.18333	0	29.0323	1	1141.58	1293.79	2283.15	1140	14.9793	0	2	2			73.8	0.9	0.76	100	97	minimal	0	0	0	0	0	0	no
67		1	1	1	0	0	0	0	1	0	0	5	3	1	2	1	0		1	2개월	2	3.29	3.11667	1	82.0669	0	153.808	174.315	307.615	310	30.2326	0	2	2			46	0.51	0.68	100	93	moderate to severe	1	1	1	0	0	0	no
68		1	1	1	0	1	1	1	1	1	0	5	3	1	1	1	1		1	5개월	5	4.36	7.5	1	119.266	1	490.5	555.9	981	960	29.3578	0	2	2			57	0.55	0.76	100	100	moderate to severe	1	1	1	1	0	0	no
69		0	0	0	0	0	0	1	1	1	0	3	2	0	1	0	0		1	15개월	15	9.7	8.16667	0	55.1546	1	1188.25	1346.68	2376.5	1340	16.9156	0	3	1			79	0.63	0.35	100	99		0	0	0	0	1	0	no
70		0	0	0	0	0	0	0	1	1	0	3	1	0	2	0	0		1	32개월	32	13	6.75	0	40	0	1316.25	1491.75	2632.5	1490	16.9801	0	3	1			94	0.74	0.93	81	86		0	0	0	0	0	0	no
71		1	1	1	0	0	0	0	1	1	0	4	2	1	3	1	1		1	1일	1	3.465	4.8	1	79.3651	1	249.48	282.744	498.96	280	16.835	1	1	2			52.5	0.87	0.58	92	80	minimal	0	0	0	0	1	0	no
72		1	1	1	0	0	1	0	1	1	0	4	2	0	2	1	1		1	1개월	1	4.215	4	1	66.4294	1	252.9	286.62	505.8	280	16.6074	1	1	2			54	0.85	0.68	100	98	mild to moderate	1	0	0	0	0	0	no
73		1	0	0	1	0	1	0	1	0	0	4	1	1	3	0	0		1	4개월	4	6.7	4.3	1	77.6119	1	432.15	489.77	864.3	490	17.008	0	2	2			64.5	0.86	0.49	100	100	minimal	0	0	0	0	0	0	mild
74		1	1	1	0	0	0	0	1	0	0	5	2	0	3	1	0		1	1일	1	3.34	3.66667	1	80.8383	1	183.7	208.193	367.4	360	29.3958	1	1	2			49.7	0.43	0.95	91	86		0	0	1	0	1	0	no
75		1	1	0	1	1	0	0	1	1	0	5	2	0	2	0	1		1	3개월	3	5.55	5.98333	1	93.6937	1	498.113	564.527	996.225	980	29.5114	0	2	2			60	0.8	0.94	91	84		0	0	0	0	0	1	moderate
76		1	0	0	1	0	0	0	1	1	0	4	1	0	1	0	0		2	9개월	9	7.05	6.45	1	75.1773	0	682.087	773.033	1364.17	1360	29.9082	0	2	2			63	0.73	0.92	86	85		0	0	0	0	1	1	severe
77		0	0	0	0	0	0	0	1	0	1	2	1	0	1	0	0		1	15개월	15	9.8	4.08333	0	25.5102	0	600.25	680.283	1200.5	600.25	15	0	3	1			82	0.21	0.49	100	100	minimal	0	0	0	0	0	0	no
78		1	0	0	0	0	0	1	1	1	0	5	2	0	1	1	1		1	6개월	6	7.7	8.26667	1	97.4026	1	954.8	1082.11	1909.6	1810	28.4353	0	2	2			64	0.48	0.96	100	100		0	0	0	0	1	0	no
79		1	1	0	1	0	1	0	1	0	0	4	2	0	2	0	1		1	1일	1	3.8	4.75	1	76.3158	0	270.75	306.85	541.5	540	29.9169	1	1	2			88.3	0.2	0.77	86	100	mild	1	0	1	0	0	1	moderate
80		1	1	1	0	0	1	0	1	0	0	5	3	0	2	0	1		1	15일	1	2.8	4.7	1	89.2857	0	197.4	223.72	394.8	394.8	30	1	1	2			50	0.21	0.98	93	100	mild	1	0	1	0	0	0	no
81		0	0	0	0	0	0	0	1	0	0	3	1	0	1	0	0		2	30개월	30	11	4.75	0	45.4545	0	783.75	888.25	1567.5	880	16.8421	0	3	1			84.5	0.57	0.48	100	100		0	0	0	0	0	0	no
82		1	0	0	0	0	1	0	1	0	0	4	2	0	1	0	1		1	5개월	5	6.8	5	1	75	1	510	578	1020	580	17.0588	0	2	2			68.5	0.23	0.94	100	100	minimal	0	0	0	0	0	0	no
83		0	0	0	1	0	0	0	1	0	0	3	2	0	1	0	1		2	15개월	15	8.435	4.71667	0	59.2768	0	596.776	676.346	1193.55	670	16.8405	0	3	1			74	0.98	0.98	100	100	moderate	1	1	1	0	0	1	severe
84		1	0	0	0	0	0	0	1	0	0	4	2	0	1	0	0		2	10개월	10	8.8	5.35	1	60.2273	0	706.2	800.36	1412.4	800.36	17	0	2	2			71	0.21	0.59	100	98	mild	1	0	0	0	1	0	no
85		1	1	1	0	0	1	0	1	0	0	3	2	1	2	0	1		1	3개월	3	5.37	4.76667	0	51.2104	1	383.955	435.149	767.91	380	14.8455	0	2	2			58.5	0.98	0.95	100	99	moderate	1	1	1	0	0	0	no
86		0	0	0	0	0	1	0	1	0	0	2	1	0	1	0	1		2	25개월	25	8.7	5.01667	0	33.6782	0	654.675	741.965	1309.35	650	14.8929	0	3	1			87.4	0.21	0.98	99	100	mild	1	0	0	0	0	0	no
87		1	0	0	0	0	1	0	1	0	0	2	1	0	1	0	1		1	4개월	4	6.69	4.15	0	37.3692	0	416.453	471.98	832.905	470	16.9287	0	2	2			65	0.21	0.48	100	100	mild to moderate	1	0	0	0	0	0	no
88		1	1	0	0	0	1	0	1	0	0	3	1	1	2	0	0		1	4개월	4	5.86	4.81667	0	42.6621	1	423.385	479.836	846.77	420	14.8801	0	2	2			63	0.21	0.94	100	97	minimal	0	0	0	0	0	0	no
89		0	0	0	0	0	1	1	1	1	0	3	2	0	1	1	0		1	11세	132	22.5	7.93333	0	44.4444	0	2677.5	3034.5	5355	3030	16.9748	0	3	1			120.8	0.21	0.47	72	100	mild	1	0	0	0	0	0	no
90		1	1	1	0	0	1	0	1	1	1	3	2	0	1	0	0		2	6개월	6	4.63	4.78333	0	58.3153	0	332.202	376.496	664.405	375	16.9324	0	2	2			58	0.93	0.94	100	100	trivial	0	0	1	1	0	0	no
91		1	1	1	0	0	0	0	1	0	0	3	1	0	1	1	0		1	28일	1	5	3.51667	0	54	1	263.75	298.917	527.5	260	14.7867	1	1	2			56	0.43	0.81	92	100	mild	1	0	0	0	1	0	no
92		1	0	0	0	0	1	0	1	1	0	5	3	0	2	1	1		1	4개월	4	6.45	5.96667	1	80.6202	1	577.275	654.245	1154.55	1110	28.8424	0	2	2			60	0.21	0.94	86	82		0	0	1	0	0	0	no
93		1	0	0	0	0	0	0	1	0	0	2	1	0	1	0	1		2	9개월	9	7.2	3.41667	0	34.7222	0	369	418.2	738	360	14.6341	0	2	2			65.5	0.21	0.49	98	99	Minimal	0	0	0	0	0	0	no
94		1	0	0	0	0	0	0	1	0	0	3	1	0	1	0	0		1	3개월	3	6.45	4.26667	0	44.9612	1	412.8	467.84	825.6	410	14.8983	0	2	2			66.5	0.23	0.49	100	98	Minimal	0	0	0	0	0	0	no
95		1	0	0	0	0	1	1	1	1	1	5	2	1	2	0	1		1	6개월	6	8.5	10.2167	1	356.471	1	1302.62	1476.31	2605.25	2600	29.9395	0	2	2			68.5	0.25	0.88	82	87		0	0	0	0	1	0	no
96		1	1	1	0	0	1	0	1	1	1	5	3	0	2	1	1		2	10일	1	3.4	6.01667	1	91.1765	0	306.85	347.763	613.7	610	29.8191	1	1	2			48	0.21	0.98	95	96	mild to moderate	1	0	1	0	0	0	no
97		1	1	1	0	0	1	0	1	0	0	5	3	1	3	1	1		1	25일	1	2.67	4.25	1	101.124	1	170.212	192.907	340.425	320	28.2	1	1	2			48	0.21	0.94	96	94		0	0	1	0	1	0	no
98		1	0	0	0	0	0	0	1	1	0	4	2	1	3	0	0		1	4개월	4	8.1	5.21667	1	62.963	1	633.825	718.335	1267.65	720	17.0394	0	2	2			69	0.25	0.49	90	100	minimal	0	0	0	0	1	0	no
99		1	1	1	0	0	1	1	1	1	1	5	3	0	2	1	1		2	5일	1	2.3	7.13333	1	123.913	0	246.1	278.913	492.2	490	29.8659	1	1	2			49	0.56	0.58	97	100		0	0	0	0	0	0	no
100		1	0	0	0	0	0	0	1	0	0	2	1	0	1	0	0		2	7개월	7	8.39	3.41667	0	29.7974	0	429.988	487.319	859.975	429.988	15	0	2	2			72	0.52	0.49	100	100		0	0	0	0	0	0	no
101		1	0	0	0	0	0	0	1	0	0	2	1	0	2	0	0		1	6개월	6	8.95	4.68333	0	27.933	1	628.738	712.569	1257.48	630	15.0301	0	2	2			74	0.54	0.47	99	100	minimal	0	0	0	0	1	0	no
102		1	1	1	1	0	1	0	1	0	0	4	2	1	3	0	1		1	3개월	3	4.63	5.88333	1	69.1145	1	408.598	463.077	817.195	460	16.887	0	2	2			59	0.21	0.92	100	100	mild	1	0	1	0	1	0	yes(grade 확인불가)
103		1	1	1	1	0	0	0	1	1	1	5	2	1	2	1	1		1	2개월	2	4.79	6.43333	1	104.384	1	462.235	523.866	924.47	920	29.8549	0	2	2			58	0.44	0.94	100	100	mild	1	0	1	0	1	1	severe
104		1	0	0	0	0	0	0	1	0	0	4	1	1	2	0	0		2	6개월	6	7.435	5.03333	1	69.9395	0	561.342	636.188	1122.68	1120	29.9283	0	2	2			70.3	0.95	0.48	100	100		0	0	0	0	0	0	no
105		1	1	1	1	0	1	0	1	0	0	4	2	1	3	0	1		2	1개월	1	4.5	5.01667	1	60	1	338.625	383.775	677.25	380	16.8328	1	1	2			55	0.21	0.6	100	100	mild	1	0	0	0	0	0	yes(grade 확인불가)
106		1	0	0	0	0	0	0	1	1	0	4	2	0	1	0	0		1	7개월	7	7.73	5.88333	1	64.6831	0	682.173	773.129	1364.35	1360	29.9045	0	2	2			66	0.49	0.94	100	100	mild	1	0	0	0	1	0	no
107		1	1	1	1	0	0	0	1	1	0	5	3	0	1	1	0		1	4일	1	3	4.95	1	95	0	222.75	252.45	445.5	450	30.303	1	1	2			51	0.21	0.97	100	99	mild	1	0	1	0	0	0	yes(grade 확인불가)
108		0	0	0	0	0	1	0	1	0	0	2	1	0	1	0	1		2	23개월	23	9.4	4.56667	0	26.5957	0	643.9	729.753	1287.8	640	14.9091	0	3	1			85.5	0.98	0.5	100	100	mild	1	0	0	0	0	0	no
109		1	1	0	1	0	1	0	1	0	0	3	1	1	1	0	0		2	3개월	3	4.9	3.41667	0	53.0612	0	251.125	284.608	502.25	280	16.7247	0	2	2			61.5	0.58	0.98	100	98	minimal	0	0	0	0	0	0	yes(grade 확인불가)
110		1	0	0	0	0	0	0	1	0	0	2	1	0	1	0	1		1	12개월	12	8.3	4.46667	0	30.1205	0	556.1	630.247	1112.2	550	14.8355	0	2	1			77.5	0.5	0.49	98	100		0	0	0	0	0	0	no
111		0	0	0	0	0	0	0	1	0	0	2	1	0	1	0	0		2	23개월	23	11.6	4.71667	0	21.5517	0	820.7	930.127	1641.4	820	14.9872	0	3	1			89.3	0.8	0.49	100	100	minimal	0	0	0	0	1	0	no
112		1	1	0	0	0	0	0	1	0	0	3	1	1	2	0	0		1	4개월	4	5.785	3.36667	0	43.2152	0	292.143	331.095	584.285	330	16.9438	0	2	2			62	0.87	0.5	100	99	mild	1	0	0	0	0	0	no
113		1	0	0	0	0	0	0	1	0	0	4	1	0	2	0	0		2	12개월	12	8.32	4.18333	1	60.0962	0	522.08	591.691	1044.16	590	16.9514	0	2	1			74.4	0.91	0.5	100	99	mild	1	0	0	0	0	0	no
114		1	1	1	1	0	0	0	1	1	0	4	2	0	1	0	1		1	18일	1	3.8	5.43333	1	65.7895	1	309.7	350.993	619.4	350	16.9519	1	1	2			54	0.5	0.7	89	94	trivial	0	0	0	0	0	1	severe
115		1	1	0	0	0	1	0	1	0	0	3	1	0	1	0	1		1	6개월	6	5.53	3.63333	0	47.0163	0	301.385	341.57	602.77	340	16.9219	0	2	2			64	0.97	0.6	100	99		0	0	0	0	0	0	no
116		1	1	1	0	0	0	0	1	0	0	4	2	0	1	1	1		2	1일	1	3.55	3.93333	1	70.4225	0	209.45	237.377	418.9	420	30.0788	1	1	2			52	0.5	0.6	87	74	mild	1	0	0	0	1	0	no
117		0	0	0	0	0	0	0	1	0	0	2	1	0	1	0	0		1	13개월	13	9.33	3.76667	0	26.8817	0	527.145	597.431	1054.29	530	15.0812	0	3	1			78.5	0.66	0.7	100	100	mild	1	0	0	0	1	0	no
118		1	0	0	0	0	0	0	1	1	0	4	2	0	1	0	0		2	5개월	5	6.37	5.83333	1	78.4929	0	557.375	631.692	1114.75	1110	29.8722	0	2	2			64	0.97	0.97	83	97	moderate	1	1	1	0	1	0	no
119		0	0	0	0	0	1	0	1	0	0	2	1	0	1	0	0		2	18개월	18	8.3	2.3	0	30.1205	0	286.35	324.53	572.7	280	14.6674	0	3	1			78	0.98	0.5	100	100	minimal	0	0	0	0	0	0	no
120		0	0	0	0	0	1	0	1	0	0	1	1	0	1	0	0		1	14세	168	69.4	4.36667	0	12.9758	0	4545.7	5151.79	9091.4	4500	14.8492	0	3	1			167.3	0.98	0.46	100	100	severe	1	1	0	0	0	0	no
121		1	1	1	0	0	1	0	1	0	1	5	3	0	2	1	1		2	9일	1	3.41	4.25	1	146.628	1	217.388	246.373	434.775	430	29.6705	1	1	2			50.5	0.94	0.98	84	97	minimal	0	0	0	0	1	0	no
122		1	0	0	0	0	0	0	1	0	0	2	1	0	2	0	1		1	5개월	5	8.3	3.01667	0	30.1205	1	375.575	425.652	751.15	420	16.7743	0	2	2			68	0.98	0.5	100	100	minimal	0	0	0	0	0	0	no
123		1	1	1	1	0	1	0	1	0	0	3	2	0	2	0	0		1	2개월	2	4.27	3.38333	0	58.548	1	216.702	245.596	433.405	250	17.3048	0	2	2			56	0.51	0.98	100	100	mild	1	0	0	0	0	1	severe
124		1	1	1	0	0	0	0	1	0	1	5	1	1	3	0	0		1	1개월	1	5.48	3.2	1	162.409	1	263.04	298.112	526.08	510	29.083	1	1	2			58	0.98	0.97	100	100	minimal	0	0	0	1	0	0	no
125		0	0	0	0	0	0	0	1	0	0	2	3	0	2	0	1		1	16개월	16	6.4	2.66667	0	39.0625	1	256	290.133	512	250	14.6484	0	3	1			74	0.98	0.5	100	98	no	0	0	0	0	0	0	no
126		1	0	0	0	0	0	0	0		0	2	1	0	1	0	0		2	4개월	4	8.05	1.18333	0	31.0174	0	142.888	161.939	285.775	140	14.6969	0	2	2			66	0.98	0.5	100	100	no	0	0	0	0	1	0	no
127		0	0	0	0	0	1	0	1	1	0	1	1	0	1	0	0		2	18세	216	55.7	5.1	0	13.465	0	4261.05	4829.19	8522.1	4200	14.7851	0	3	1			159	0.94	0.49	100	100	severe	1	1	0	0	0	0	no
128		1	0	0	0	0	1	0	1	0	0	4	1	0	1	0	0		1	6개월	6	7.91	4.35	1	63.8432	0	516.127	584.944	1032.25	584.944	17	0	2	2			67.5	0.99	0.8	99	100	minimal	0	0	0	0	0	0	no
129		0	0	0	0	0	0	0	1	0	0	2	1	0	2	0	0		1	3세	36	15.7	2.75	0	33.758	0	647.625	733.975	1295.25	650	15.055	0	3	1			96	0.98	0.97	100	100	mild	1	0	0	0	0	0	no
130		1	1	1	0	0	1	0	1	0	0	5	3	1	3	1	0		1	17일	1	2.17	5.01667	1	235.023	0	163.292	185.065	326.585	320	29.3951	1	1	2			47	0.92	0.98	100	100	moderate	1	1	0	0	0	0	no
131		1	1	0	0	0	1	0	1	0	0	3	2	1	3	0	1		2	8개월	8	4.58	4.16667	0	54.5852	0	286.25	324.417	572.5	320	16.7686	0	2	2			61.8	0.98	0.97	99	99	mild	1	0	0	0	0	0	no
132		0	0	0	0	0	0	0	1	0	0	1	1	0	1	0	0		1	11세	132	36.6	5.2	0	6.8306	0	2854.8	3235.44	5709.6	2800	14.7121	0	3	1			148	0.98	0.48	100	100	mild	1	0	0	0	0	0	no
133		0	0	0	0	0	0	0	1	0	0	2	1	0	1	0	0		2	17개월	17	9.37	3.81667	0	26.6809	0	536.433	607.957	1072.87	530	14.8201	0	3	1			82	0.98	0.49	100	100	trivial	0	0	0	0	0	0	no
134		1	1	1	0	0	1	0	1	0	0	3	2	1	3	1	1		2	2개월	2	4.32	4.33333	0	57.8704	1	280.8	318.24	561.6	320	17.094	0	2	2			55	0.98	0.97	100	99	mild	1	0	0	0	0	0	no
135		1	0	0	0	0	0	0	1	0	0	2	1	0	1	0	0		1	3개월	3	7.14	3.03333	0	35.014	0	324.87	368.186	649.74	320	14.7751	0	2	2			63	0.5	0.5	100	100	minimal	0	0	0	0	0	0	no
136		0	0	0	0	0	0	0	1	0	0	1	1	0	1	0	0		1	12세	144	53.2	4.28333	0	4.69925	0	3418.1	3873.85	6836.2	3400	14.9206	0	3	1			162.8	0.48	0.47	100	100		0	0	0	0	0	0	no
137		1	1	1	0	0	1	0	1	0		4	2	0	1	0	1		2	27일	1	4	3.36667	1	62.5	0	202	228.933	404	230	17.0792	1	1	2			52	1	0.95	100	100	mild to moderate	1	0	1	0	0	0	no
138		1	1	1	0	0	0	0	1	1	1	4	3	0	1	0	1		2	2일	1	3.3	5.11667	1	75.7576	0	253.275	287.045	506.55	500	29.6121	1	1	2			50	0.5	0.79	93	95		0	0	1	0	0	0	no
139		0	0	0	0	0	0	0	1	0	0	1	1	0	1	0	0		1	15세	180	61	4.18333	0	7.58725	0	3827.75	4338.12	7655.5	3800	14.8913	0	3	1			166	0.99	0.46	100	100		0	0	0	0	1	0	no
140		0	0	0	0	0	0	0	1	1	0	2	1	0	1	0	0		1	4세	48	17.15	5.38333	0	29.1545	0	1384.86	1569.51	2769.73	1380	14.9473	0	3	1			105.1	0.49	0.69	100	100	minimal	0	0	0	0	1	0	no
141		0	0	0	0	0	0	0	1	0	0	2	1	0	2	0	1		2	13개월	13	7.31	3.76667	0	34.1997	1	413.015	468.084	826.03	460	16.7064	0	3	1			77.4	0.55	0.5	100	100	minimal	0	0	0	0	0	0	no
142		1	1	1	0	0	0	0	1	1	1	4	2	0	1	1	1		1	1일	1	3.8	5.61667	1	65.7895	0	320.15	362.837	640.3	640.3	30	1	1	2			53	0.5	0.7	85	100	minimal	0	0	1	0	0	0	no
143		0	0	0	0	0	0	0	1	0	0	2	1	0	1	0	0		2	6세	72	18.5	2.96667	0	32.4324	0	823.25	933.017	1646.5	820	14.9408	0	3	1			115	0.96	0.49	100	100	trivial	0	0	0	0	0	0	no
144		1	0	0	0	0	1	0	1	0	0	2	2	0	1	0	1		1	5개월	5	6.54	4.18333	0	38.2263	0	410.385	465.103	820.77	460	16.8135	0	2	2			66	0.5	0.8	100	100	moderate	1	1	0	0	0	0	no
145		1	1	1	0	0	0	0	1	0	0	4	2	0	2	0	1		1	21일	1	3.71	2.73333	1	67.3854	0	152.11	172.391	304.22	300	29.5839	1	1	2			53	0.98	0.84	71	100		0	0	0	0	0	0	no
146		1	0	0	0	0	0	0	1	0	0	4	1	0	2	0	0		1	3개월	3	6.57	2.86667	1	77.6256	0	282.51	320.178	565.02	560	29.7335	0	2	2			65	0.5	0.5	100	100	minimal	0	0	0	0	0	0	no
147		1	0	0	0	0	0	0	1	0	0	2	2	1	2	0	0		1	4개월	4	6.69	2.8	0	37.3692	1	280.98	318.444	561.96	280	14.9477	0	2	2			74	0.98	0.7	100	100	minimal	0	0	1	0	0	0	no
148		1	1	1	0	0	0	0	1	0	0	5	1	1	3	0	1		2	1개월	1	4.54	3.05	1	121.145	0	207.705	235.399	415.41	410	29.6093	1	1	2			55.3	0.49	0.79	100	97	minimal	0	0	0	0	0	0	no
149		0	0	0	0	0	1	0	1	0	0	2	1	0	2	0	0		2	21개월	21	9.3	2.7	0	26.8817	0	376.65	426.87	753.3	380	15.1334	0	3	1			85	0.4	1	100	100	mild	1	0	0	0	0	0	no
150		1	0	0	0	0	0	0	1	0	0	4	1	0	1	0	0		1	4개월	4	8.21	4.31667	1	63.9464	1	531.597	602.477	1063.19	580	16.3658	0	2	2			71	0.5	0.5	100	100	minimal	0	0	0	0	0	0	no
151		1	1	0	1	0	0	0	1	0	0	5	1	0	2	0	1		1	3개월	3	5.4	3.71667	1	96.2963	1	301.05	341.19	602.1	550	27.4041	0	2	2			61	0.56	0.51	100	100	minimal	0	0	0	1	1	1	severe
152		1	1	1	0	0	0	0	1	0	0	5	1	0	1	0	0		2	28일	1	4.02	3.43333	1	129.353	0	207.03	234.634	414.06	410	29.7058	1	1	2			53.3	0.5	0.96	99	100	minimal	0	0	0	0	0	0	no
153		1	1	1	0	0	0	0	1	1	1	5	3	0	2	0	1		2	11일	1	2.4	6.2	1	208.333	0	223.2	252.96	446.4	440	29.5699	1	1	2			45	0.55	0.97	100	99	mild	1	0	1	1	0	0	no
154		0	0	0	0	0	0	0	1	0	0	1	1	0	1	0	1		2	8세	96	26	4.48333	0	19.2308	0	1748.5	1981.63	3497	1700	14.5839	0	3	1			133	0.98	0.69	100	100	mild	1	0	0	0	0	0	no
155		0	0	0	0	0	0	0	1	0	0	2	1	0	1	0	0		1	13개월	13	8	3.28333	0	31.25	0	394	446.533	788	390	14.8477	0	3	1			73	0.97	0.5	100	100	mild	1	0	0	0	1	0	no
156		0	0	0	0	0	0	0	1	0	0	2	1	0	1	0	0		2	31개월	31	10.8	3.61667	0	23.1481	0	585.9	664.02	1171.8	580	14.849	0	3	1			90.9	0.98	0.5	100	100	mild	1	0	0	0	1	0	no
157		1	1	1	1	0	1	0	1	0	0	5	3	1	2	0	1		1	23일	1	3.8	4.05	1	132.895	1	230.85	261.63	461.7	450	29.2398	1	1	2			50	0.97	0.61	95	100	minimal	0	0	1	0	0	1	severe
158		0	0	0	0	0	0	0	1	0	0	2	1	0	1	0	1		1	10세	120	24.4	5.81667	0	35.2459	0	2128.9	2412.75	4257.8	2100	14.7964	0	3	1			129	0.89	0.5	100	100	mild	1	0	0	0	1	0	no
159		0	0	0	0	0	0	1	1	1	0	2	1	0	1	0	0		1	16세	192	42.2	10.2833	0	29.6209	0	6509.35	7377.26	13018.7	6500	14.9785	0	3	1			164	0.98	0.47	100	100	moderate	1	1	0	0	1	0	no
160		1	1	1	0	0	0	0	1	1	0	5	3	0	2	1	1		2	14일	1	2.86	5.95	1	174.825	0	255.255	289.289	510.51	510	29.97	1	1	2			47	0.98	0.94	100	100	mild	1	0	1	0	0	0	no
161		1	0	0	0	0	1	1	1	1	1	5	3	0	1	0	1		1	6개월	6	8.5	7.86667	1	121.176	0	1003	1136.73	2006	2000	29.9103	0	2	2			68.5	0.25	0.88	82	87	moderate	1	1	1	0	1	0	no
162		1	0	0	1	0	0	0	1	0	0	2	1	0	2	0	0		2	6개월	6	7.03	4.15	0	35.5619	1	437.618	495.967	875.235	440	15.0817	0	2	2			67	0.97	0.97	100	100	mild	1	0	0	0	0	1	severe
163		1	1	1	0	0	1	0	1	1	0	4	3	0	1	1	1		2	12일	1	3.18	4.48333	1	78.6164	1	213.855	242.369	427.71	240	16.8338	1	1	2			50	0.54	0.8	89	100	minimal	0	0	1	0	1	0	no
164		0	0	0	0	0	1	0	1	1	0	1	1	0	1	0	0		1	8세	96	29.75	5.76667	0	16.8067	0	2573.38	2916.49	5146.75	2500	14.5723	0	3	1			126	0.49	0.97	100	100	minimal	0	0	0	0	0	0	no
165		1	1	1	0	0	1	0	1	0	0	3	1	1	3	0	1		1	1개월	1	5.4	5.3	0	46.4815	0	429.3	486.54	858.6	480	16.7715	1	1	2			57	0.83	0.97	94	100	minimal	0	0	0	0	0	0	no
166		1	1	1	0	0	1	0	1	0	0	3	1	0	2	0	1		2	2개월	2	4.59	3.56667	0	54.4662	1	245.565	278.307	491.13	280	17.1034	0	2	2			59	0.98	0.98	100	100	minimal	0	0	0	0	0	0	no
167		1	1	1	1	1	0	0	1	0	0	3	2	0	2	0	1		2	3개월	3	4.64	4.03333	0	53.8793	1	280.72	318.149	561.44	280	14.9615	0	2	2			57	0.84	0.98	89	100	minimal	0	0	1	0	0	0	Yes
168		1	1	1	1	0	0	0	1	1	1	5	2	1	3	1	1		1	1개월	1	3.64	5.71667	1	137.363	1	312.13	353.747	624.26	610	29.3147	1	1	2			53	0.98	0.96	100	100	trivial	0	0	1	0	1	0	Yes
169		1	1	0	0	0	1	0	1	0	0	3	2	0	1	0	1		2	1일	1	4.95	5.71667	0	50.5051	0	424.463	481.058	848.925	480	16.9626	1	1	2			152.8	0.96	0.98	100	100	severe	1	1	1	0	1	0	no
170		1	0	0	0	0	1	0	1	1	0	4	1	0	1	0	1		2	6개월	6	7.04	6.28333	1	71.0227	1	663.52	751.989	1327.04	710	16.0508	0	2	2			71	0.87	0.5	97	100	mild	1	0	0	0	0	0	no
171		0	0	0	0	0	0	0	1	0	0	2	1	0	1	0	0		2	6세	72	26.1	5.31667	0	38.3142	0	2081.47	2359.01	4162.95	2350	16.9351	0	3	1			125.4	0.96	0.48	100	100	trivial	0	0	0	0	1	0	no
172		1	1	1	0	0	0	0	0		0	4	1	0	1	1	0		1	1일	1	3.295	1.58333	1	78.6164	0	78.2562	88.6904	156.512	160	30.6685	1	1	2			48	0.87	0.6	79	83	mild	1	0	1	0	1	0	no
173		1	1	1	0	0	0	0	1	0	1	5	3	0	2	1	0		2	17일	1	2.8	6.96667	1	357.143	0	292.6	331.613	585.2	580	29.7334	1	1	2			45	0.24	0.78	85	86	moderate	1	1	1	0	0	0	no
174		1	1	1	1	0	0	0	1	0	0	4	1	0	1	0	1		1	24일	1	3.71	4.2	1	67.3854	0	233.73	264.894	467.46	460	29.5212	1	1	2			50	0.8	0.69	92	100	mild	1	0	1	0	0	1	severe
175		1	1	1	0	0	1	0	1	0	0	3	2	0	1	1	0		2	2개월	2	4.2	4.36667	0	59.5238	0	275.1	311.78	550.2	310	16.9029	0	2	2			57.5	0.97	0.53	97	99	mild	1	0	0	0	0	0	no
176		1	0	0	0	1	1	1	1	1	0	4	3	0	1	0	1		1	5개월	5	8.14	7.36667	1	61.4251	1	899.47	1019.4	1798.94	1020	17.01	0	2	2			69	0.95	0.96	83	76	severe	1	1	1	0	0	0	no
177		1	0	0	0	1	1	0	1	0	0	2	1	0	2	0	1		2	9개월	9	7.1	4.23333	0	35.2113	1	450.85	510.963	901.7	450	14.9717	0	2	2			73.5	0.95	0.75	94	100	mild	1	0	1	0	0	0	no
178		0	0	0	0	0	0	0	1	0	0	2	1	0	1	0	0		1	13개월	13	9.91	3.63333	0	25.227	0	540.095	612.108	1080.19	540	14.9974	0	3	1			75	0.95	0.49	100	100	minimal	0	0	0	0	0	0	no
179		1	1	1	1	0	1	0	1	1	0	3	2	0	3	0	0		1	1개월	1	4.6	5.05	0	54.3478	1	348.45	394.91	696.9	394.91	17	1	1	2			55	0.93	0.82	100	100	moderate	1	1	0	1	0	0	mild
180		1	0	0	0	0	0	0	1	0	0	2	1	0	1	0	1		2	8개월	8	8.9	2.65	0	28.0899	0	353.775	400.945	707.55	350	14.8399	0	2	2			67.5	0.98	0.49	99	100	mild	1	0	0	0	0	0	no
181		1	0	0	0	0	1	0	1	0	0	2	1	0	1	0	0		1	8개월	8	9.29	3.33333	0	26.9107	0	464.5	526.433	929	460	14.8547	0	2	2			73	0.98	0.5	99	99	minimal	0	0	0	0	0	0	no
182		1	1	1	0	0	0	0	0		0	3	1	0	2	1	1		1	2개월	2	4.11	1.93333	0	59.5238	0	119.19	135.082	238.38	130	16.3604	0	2	2			55.5	0.62	0.49	100	100	trivial	0	0	1	0	1	0	no
183		0	0	0	0	0	1	0	1	0	0	1	1	0	1	0	0		1	5세	60	16.8	4.08333	0	14.881	0	1029	1166.2	2058	1000	14.5773	0	3	1			109.8	0.98	0.58	100	100	minimal	0	0	0	0	0	0	no
184		1	1	1	0	0	1	0	1	1	1	3	2	0	1	1	0		1	25일	1	4.2	6.21667	0	59.5238	1	391.65	443.87	783.3	440	16.8518	1	1	2			56	0.98	0.8	99	100	minimal	0	0	0	0	1	0	no
185		1	1	1	1	0	1	0	1	1	1	4	3	0	1	1	1		1	1일	1	3.2	5.4	1	78.125	1	259.2	293.76	518.4	290	16.7824	1	1	2			53	0.89	0.97	100	98	mild	1	0	0	0	0	0	Yes
186		1	0	0	0	0	0	0	1	0	0	3	1	0	2	0	0		2	9개월	9	6.02	2.85	0	41.5282	0	257.355	291.669	514.71	290	16.9027	0	2	2			71	0.98	0.6	100	100	minimal	0	0	0	0	0	0	no
187		1	0	0	0	0	0	0	1	0	0	2	1	0	1	0	0		2	5개월	5	7.94	3.33333	0	31.25	0	397	449.933	794	390	14.7355	0	2	2			69.5	0.98	0.59	100	100	minimal	0	0	0	0	0	0	no
188		0	0	0	0	0	1	0	1	0	0	3	1	0	1	0	0		2	15개월	15	9.1	4.11667	0	54.9451	0	561.925	636.848	1123.85	630	16.8172	0	3	1			80.4	0.89	0.59	100	100	moderate	1	1	0	0	0	0	no
189		1	1	0	0	0	1	0	1	0	1	3	1	0	3	0	1		2	3개월	3	4.47	3.86667	0	55.9284	0	259.26	293.828	518.52	290	16.7785	0	2	2			61.5	0.96	0.6	100	100	mild	1	0	1	0	0	0	no
190		0	0	0	0	0	1	0	1	0	0	2	1	0	2	0	0		1	15개월	15	11	4.88333	0	22.7273	0	805.75	913.183	1611.5	800	14.893	0	3	1			81	0.98	0.59	100	100	minimal	0	0	0	0	0	0	no
191		1	1	1	0	0	0	0	1	0	0	4	1	0	1	1	1		1	3일	1	4.16	3.1	1	60.0962	1	193.44	219.232	386.88	220	17.0596	1	1	2			56.5	0.32	0.78	88	78	-	0	0	0	0	0	0	no
192		1	1	1	0	0	0	0	1	0	0	3	1	1	2	0	1		2	3개월	3	5.48	3.53333	0	45.6204	0	290.44	329.165	580.88	320	16.5266	0	2	2			56	0.76	0.8	100	98	mild	1	0	0	0	0	0	no
193		1	1	1	0	0	0	0	1	1	0	4	2	0	2	1	0		2	1일	1	4.05	4.55	1	61.7284	1	276.412	313.267	552.825	310	16.8227	1	1	2			54	0.5	0.5	97	100	mild	1	0	1	0	0	0	no
194		0	0	0	0	0	0	0	1	0	0	1	1	0	1	0	0		1	3세	36	13.3	3.61667	0	18.797	0	721.525	817.728	1443.05	700	14.5525	0	3	1			96.3	0.98	0.49	100	100	minimal	0	0	0	0	0	0	no
195		0	0	0	0	0	0	0	1	0	0	1	1	0	1	0	0		2	30개월	30	12.9	3.8	0	19.3798	0	735.3	833.34	1470.6	730	14.8919	0	3	1			91	0.95	0.49	100	100	mild	1	0	0	0	0	0	no
196		1	1	1	0	0	0	0	1	0	0	3	2	0	1	1	1		1	3일	1	4.7	4.63333	0	53.1915	0	326.65	370.203	653.3	370.203	17	1	1	2			53.5	0.94	0.78	94	100	moderate	1	1	0	0	1	0	no
197		1	1	0	1	0	1	0	1	0	0	3	2	0	1	0	1		2	7개월	7	5.6	4.1	0	44.6429	1	344.4	390.32	688.8	340	14.8084	0	2	2			64	0.5	0.49	100	100	mild	1	0	0	0	0	0	Yes
198		0	0	0	0	0	0	0	0		0	3	1	0	1	1	1		2	10세	120	33.6	4.7	0	41.9463	0	2368.8	2684.64	4737.6	2600	16.464	0	3	1			137.9	0.29	0.31	69	78	-	0	0	0	0	1	0	no
199		1	0	0	0	0	0	0	1	0	0	2	1	1	2	0	0		2	4개월	4	6.52	3.98333	0	38.3436	1	389.57	441.513	779.14	380	14.6315	0	2	2			63	0.99	0.84	100	100	minimal	0	0	0	0	0	0	no
200		1	0	0	0	0	1	0	1	0	0	3	2	1	2	0	1		2	3개월	3	6.1	3.78333	0	40.9836	1	346.175	392.332	692.35	346	14.9924	0	2	2			65	0.82	0.98	100	100	minimal	0	0	0	0	0	0	no
201		1	1	1	1	0	0	0	0		0	5	1	0	2	1	1		2	6일	1	2.5	1.5	1	123.913	0	56.25	63.75	112.5	110	29.3333	1	1	2			43	0.44	0.98	94	90	minimal	0	0	1	0	0	0	Yes
202		1	0	0	0	0	1	0	1	0	0	2	1	0	2	0	0		2	8개월	8	8.06	3.58333	0	31.0174	1	433.225	490.988	866.45	480	16.6195	0	2	2			70	0.66	0.98	100	100	minimal	0	0	0	0	0	0	no
203		1	0	0	1	0	1	0	1	0	0	5	1	1	3	1	1		2	4개월	4	6	4.71667	1	84.7458	1	424.5	481.1	849	810	28.6219	0	2	2			66	0.86	0.5	100	100	moderate	1	1	1	1	0	1	severe
204		1	1	1	1	0	1	0	1	1	0	3	2	1	2	1	1		1	1개월	1	5.13	4.7	0	48.7329	1	361.665	409.887	723.33	360	14.9309	1	1	2			57.5	0.94	0.94	100	100	minimal	0	0	0	1	0	0	Yes
205		1	1	1	0	0	0	0	1	1	1	5	3	0	1	1	1		1	1일	1	2.87	6.36667	1	174.216	1	274.085	310.63	548.17	540	29.5529	1	1	2			47	0.9	0.77	96	100	minimal	0	0	1	0	0	0	no
206		0	0	0	1	0	0	0	1	0	0	1	1	0	1	0	0		2	13세	156	47.6	5.08333	0	10.5042	0	3629.5	4113.43	7259	3600	14.8781	0	3	1			152.4	0.95	0.47	100	100	mild	1	0	0	0	0	0	Yes
207		1	1	1	0	0	0	0	0		0	5	1	0	2	0	1		1	1개월	1	5	2.13333	1	100	1	160	181.333	320	310	29.0625	1	1	2			55	0.95	0.3	85	82		0	0	0	0	1	0	no
208		1	1	1	1	0	1	0	1	0	0	3	1	0	2	0	1		2	2개월	2	5.06	3.86667	0	49.4071	0	293.48	332.611	586.96	330	16.8666	0	2	2			58.5	0.48	0.58	98	100	mild	1	0	1	0	0	0	Yes
209		0	0	0	0	0	1	0	1	0	0	1	1	0	1	0	1		2	9세	108	29.3	6.28333	0	17.0648	0	2761.53	3129.73	5523.05	2700	14.6658	0	3	1			126	0.49	0.89	100	100	mild	1	0	0	0	1	0	no
210		0	1	1	0	0	0	0	1	1	0	5	2	0	1	1	0		2	9세	108	3.4	5.55	1	85.2941	1	283.05	320.79	566.1	540	28.6169	0	3	1			49	0.98	0.98	32	100		0	0	0	0	0	0	no
211		1	1	1	0	0	0	1	1	0	1	5	3	1	3	1	1		1	4개월	4	4.6	8.03333	1	191.304	1	554.3	628.207	1108.6	1100	29.7673	0	2	2			54.9	0.34	0.9	97	65	minimal	0	0	1	0	1	0	no
212		1	0	0	0	0	0	0	1	0	0	2	1	0	3	0	1		2	5개월	5	7.7	5.31667	0	32.4675	1	614.075	695.952	1228.15	680	16.6103	0	2	2			65.3	0.9	0.5	45	80	minimal	0	0	0	0	1	0	no
213		1	0	0	0	0	0	0	1	1	1	4	2	0	1	0	1		2	9개월	9	6.35	6.73333	1	78.7402	0	641.35	726.863	1282.7	1280	29.9369	0	2	2			66.8	1	1	88	100	mild	1	0	0	0	0	0	no
214		1	0	0	0	0	1	1	1	1	0	3	1	0	1	0	0		1	6개월	6	9.46	7.46667	0	52.8541	1	1059.52	1200.79	2119.04	1050	14.8652	0	2	2			69.5	0.65	0.94	95	100	minimal	0	0	0	0	1	0	no
215		1	1	1	0	0	1	0	1	0	1	3	2	0	2	0	1		1	29일	1	4.715	3.75	0	53.0223	1	265.219	300.581	530.438	260	14.7048	1	1	2			56.5	1	1	100	100	mild	1	0	0	0	0	0	no
216		0	0	0	0	0	0	0	1	0	0	1	1	0	1	0	1		2	4세	48	15.3	4.45	0	16.3399	1	1021.28	1157.45	2042.55	1020	14.9813	0	3	1			105	1	0.57	100	100	mild	1	0	0	0	0	0	no
217		0	0	0	0	0	1	0	1	0	0	1	1	0	1	0	0		2	35개월	35	16.5	3.86667	0	15.1515	0	957	1084.6	1914	950	14.8903	0	3	1			100.6	0.48	0.57	100	100	minimal	0	0	0	0	0	0	no
218		0	0	0	0	0	0	1	1	1	0	2	1	0	1	0	0		1	7세	84	28.2	8.5	0	35.461	0	3595.5	4074.9	7191	3500	14.6016	0	3	1			125	0.61	0.76	100	100	no	0	0	0	1	1	0	no
219		0	0	0	0	0	0	0	1	0	1	2	1	0	1	0	1		1	26개월	26	9.4	4.35	0	26.5957	0	613.35	695.13	1226.7	600	14.6735	0	3	1			82	0.46	0.49	100	100	mild	1	0	0	0	0	0	no
220		0	0	0	0	0	0	0	1	0	0	2	1	0	2	0	1		1	7세	84	22.9	3.98333	0	21.8341	0	1368.28	1550.71	2736.55	1360	14.9093	0	3	1			122.5	0.81	0.48	100	100	mild	1	0	0	0	1	0	no
[truncated: 175 more columns]
